# Supplementary material for: The Composition of Triterpene Glycosides in the Sea Cucumber Psolus peronii: Anticancer Activity of the Glycosides against Three Human Breast Cancer Cell Lines and Quantitative Structure–Activity Relationships (QSAR)
Source: Mar Drugs. 2024 Jun 26;22(7):292. doi: 10.3390/md22070292 (PMC11278233; doi:10.3390/md22070292)
Supplement: Supplementary file 1 [file marinedrugs-22-00292-s001.zip]

Archive with 1 entries (1 files):
- marinedrugs-3053153-supplementary.docx
